# Supplementary material for: Autotetraploid Emergence via Somatic Embryogenesis in Vitis vinifera Induces Marked Morphological Changes in Shoots, Mature Leaves, and Stomata
Source: Cells. 2021 May 28;10(6):1336. doi: 10.3390/cells10061336 (PMC8228502; doi:10.3390/cells10061336)
Supplement: Supplementary file 1 [file cells-10-01336-s001.zip]

Archive with 1 entries (1 files):
- cells-1218766-supplementary.pdf
